# Supplementary material for: Comparison of Rapid Nucleic Acid Extraction Methods for SARS-CoV-2 Detection by RT-qPCR
Source: Diagnostics (Basel). 2022 Feb 27;12(3):601. doi: 10.3390/diagnostics12030601 (PMC8946922; doi:10.3390/diagnostics12030601)
Supplement: Supplementary file 1 [file diagnostics-12-00601-s001.zip]

Archive with 1 entries (1 files):
- diagnostics-1600755-supplementary.pdf
